# Supplementary material for: Demodicosis Mite Detection in Eyes with Blepharitis and Meibomian Gland Dysfunction Based on Deep Learning Model
Source: Diagnostics (Basel). 2025 Dec 15;15(24):3204. doi: 10.3390/diagnostics15243204 (PMC12731338; doi:10.3390/diagnostics15243204)
Supplement: Supplementary file 1 [file diagnostics-15-03204-s001.zip]

Archive with 1 entries (1 files):
- Video of moving Demodex mite on lashes.mp4
